# Supplementary material for: Cost of integrating assisted partner services in HIV testing services in Kisumu and Homa Bay counties, Kenya: a microcosting study
Source: BMC Health Serv Res. 2022 Jan 14;22:69. doi: 10.1186/s12913-022-07479-4 (PMC8759219; doi:10.1186/s12913-022-07479-4)
Supplement: Supplementary file 1 — Additional file 1. [file 12913_2022_7479_MOESM1_ESM.xlsx]

## Sheet: Front matter
Appendix - APS scale-up microcosting summary
Project name	aPS SCALE-UP STUDY
Description	Microcosting summary
Contacts	Beatrice Wamuti
	Department of Global Health, University of Washington
	bwamuti@uw.edu
Research question	What are the incremental costs of integrating HIV assisted partner services (aPS) into HIV testing services (HTS) in Kenya?
Approximate guides for amortization periods where more accurate estimates are not available:	Buildings: 30 years; water and electricity account for 1% each.
	Renovations: 10 years, unless expected to be repeated sooner (e.g. maintenance expected to be repeated every 3 or 5 years)
	Vehicles: 5 years
	Equipment: 5 years, unless life expectancy of equipment otherwise specified
	Training: 5 years (to account for likely repeats, change in protocol, staff changeover), unless expected cycle of training expected sooner
	Administration costs: 10% of personnel costs
Perspective	Payer
Service delivery areas	1. aPS costs: partner elicitation, tracing and notification (including HTS). Partner elicitation refers to obtaining contact information on male sex partners from the past 3 years from female index clients
	2. Training – Cost of trainings which cannot be directly attributable to any other service delivery area
	3. Data collection– Any personnel time or equipment related to reporting and/or data collection
	4. Facility administration and management – Any cost to administer and manage a site (mainly personnel costs)
	5. High level administration and mgt – Above facility costs, e.g. national and county MoH, that can be attributed to aPS capital and consumable costs
Assumptions	Joint costs will be allocated based on proportion of total clients in need of HIV services
Start-up cost assumptions	Microplanning	Unit cost calculated equally based on number of facilities (31); then by number of clients at facility.
	Initial training	Unit cost calculated based on no. of HTS providers at facilty as a proportion of all HTS providers under PATH(36); then by number of clients at facility
	Sensitization	Unit cost calculated based on no. of HTS providers at facilty as a proportion of all HTS providers under PATH (36); then by number of clients at facility
Recurrent cost assumptions	Personnel	Assumed 10% of personnel costs were administrative
	Service delivery T&M	1. Included female index partner elicitation time during HTS to summary table
		2. Included phone tracing time for partners to summary table
		3. A tracing attempt was made for each male sex partner elicited
		4. 70% of male sex partners were successfully traced on phone
		5. 1.4 (or 1/0.7) phone call attempts were made for each successful phone tracing to ac/c for repeat phone calls
		6. 1.1 physical tracing attempts were made for each successful physical tracing to ac/c for unsuccessful physical tracing attempts
	Transport	Transport costs based on number of typical, busy and low workload months in the year
	Equipment	Accounted only for aPS related costs as a % of total equipment costs
	Supplies	Testing costs for HIV -ve and +ve individuals
		Accounted only for aPS related costs as a % of total general supplies costs
	Overhead	Accounted only for aPS related costs as a % of total overhead costs
		PATH office costs not discounted; operate on a lease
		Factored only 20% of the PATH overhead costs that are related to aPS supervision; excluded the rest (80%) that was research related
	Communication	Accounted only for aPS related fixed and variable communication costs as a % of total communication costs
		Fixed communication costs summed together with equipment cost in the summary table
	Shared program costs	Accounted for cost of supervising aPS at facility level under PATH; excluded research related costs

## Sheet: Facility time allocation
aPS SCALE-UP STUDY Microcosting
Summary:	Time allocation by facility
Facilities coded	Time spent on aPS among HIV negative clients receiving HTS			Time spent on aPS among HIV positive clients receiving HTS
Health facility	aPS (min)	aPS + HTS (min)	%	aPS (min)	aPS + HTS (min)	%	Overall % of time spent on aPS during HTS	Phone tracing	Physical tracing
Kisumu
Sub-county hospital KH1	12	50	0.24	27	107	0.252336	0.248408	6	124.5
Sub-County hospital KL6	22	73	0.30137	27	110	0.245455	0.26776	10	147.5
Health center KL5	3	16	0.1875	3	16	0.1875	0.1875	5	162.5
Health Center KL4	13	50	0.26	15	118.5	0.126582	0.166172	3.5	185
Health Center KL7	8	36	0.222222	13	57	0.22807	0.225806	5.5	153
Sub-county hospital KH3	12	84	0.142857	27	126	0.214286	0.185714	12.5	202
Health center KL8	16	82.5	0.193939	33.5	119.5	0.280335	0.24505	10	194
Health Center KH2	10	39	0.25641	10	39	0.25641	0.25641	8.5	306.5
Kisumu Median	12	50	0.24	21	108.5	0.193548	0.235428	6	173.75
Homa Bay County
Health Center HH2	17	66	0.257576	37	106	0.349057	0.313953	5	114
Sub-county hospital HH3	15	59.5	0.252101	20	92	0.217391	0.231023	7.5	96.5
Dispensary HL6	9	53	0.169811	19	80.5	0.236025	0.209738	3	154.5
County hospital HH1	17	55.5	0.306306	29.5	88	0.335227	0.324042	8.5	136.5
Sub-county hospital HL5	14.5	58.5	0.247863	19.5	73	0.267123	0.258555	7.5	114
Dispensary HL4	9	53	0.169811	14	75	0.186667	0.179688	2	169.5
Homa Bay Median	14.75	57	0.258772	19.75	84.25	0.234421	0.244789	6.25	125.25
Overall median	13.375	53.5	0.25	20.375	96.375	0.211414	0.240109	6.125	149.5
Range (Min-Max)	3-22	16-84	14-31%	3-37	16-126	17-32%	17-32%	2-13	97-307

## Sheet: Summary (INGO)
aPS SCALE-UP STUDY Microcosting
International non-governmental organization (I-NGO) costs included: As-implemented
Summary sheets	Average cost per male sex partner
	Weighted average incremental cost per facility per year: Disaggregated, combined
	Total incremental costs: disaggregated, combined
	New (aPS) vs shared (aPS + HTS) costs
	Fixed vs variable costs
Average cost per male sex partner	Kisumu	%	Homa Bay	%	Overall	%
Unit cost - per male sex partner traced	46.5553		20.863		34.5435
Unit cost - per male sex partner tested (Enrolled)	54.9635		28.2974		42.4965
Unit cost - per male sex partner testing HIV +ve	135.288		78.444		108.712
Unit cost - per male sex partner on antiretroviral therapy	183.021		117.261		152.276
Weighted average incremental cost per facility per year: Disaggregated
	Kisumu	%	Homa Bay	%	Overall	%
Start-up costs
Microplanning	483.252	0.0486396	431.671	0.0919174	459.137	0.061333
Initial Training	466.18	0.0469213	416.421	0.0886702	442.917	0.0591662
Sensitization	90.3151	0.00909027	17.0682	0.00363439	56.0704	0.00749006
Sub-total	1039.75	0.104651	865.161	0.184222	958.124	0.127989
Recurrent costs
Personnel (Service delivery)
Partner elicitation (female index)	726.304	0.073103	241.951	0.0515195	499.857	0.0667726
Phone tracing	112.642	0.0113375	51.0154	0.0108629	83.8302	0.0111983
Physical tracing (including HTS): HIV -	916.283	0.0922245	281.634	0.0599694	619.569	0.0827641
Physical tracing (including HTS): HIV +	783.705	0.0788804	217.619	0.0463384	519.046	0.0693358
Health facility administration	175.26	0.01764	144.794	0.0308316	161.017	0.0215091
HTS supplies
HTS supplies: HIV -ve	182.306	0.0183492	177.252	0.0377429	179.943	0.0240374
HTS supplies: HIV +ve	381.04	0.038352	315.221	0.0671213	350.268	0.04679
General non-medical supplies	10.0995	0.00101652	7.92079	0.0016866	9.08088	0.00121305
Equipment	28.2123	0.00283958	28.6214	0.00609447	28.4036	0.00379424
Vehicles	214.702	0.0216099	0	0	114.323	0.0152717
Transport	1259.88	0.126807	694.746	0.147935	995.663	0.133004
Communication	165.457	0.0166534	40.4239	0.00860762	107.001	0.0142935
Overhead	758.263	0.0763196	580.41	0.123589	675.112	0.0901837
Personnel (Supervision)	2692.73	0.271025	694.77	0.14794	1758.63	0.234924
Refresher training	488.732	0.0491912	354.755	0.0755393	426.095	0.0569191
Sub-total	8895.61	0.895349	3831.13	0.815778	6527.84	0.872011
Summary	9935.36	1	4696.3	1	7485.97	1
Average weighted incremental facility cost per year: Sub-categories combined
	Kisumu	%	Homa Bay	%	Overall	%			%
Start-up costs								Personnel	0.486504
Microplanning	483.252	0.0486396	431.671	0.0919174	459.137	0.061333		Transport	0.133004
Initial Training	466.18	0.0469213	416.421	0.0886702	442.917	0.0591662		Overhead	0.0901837
Sensitization	90.3151	0.00909027	17.0682	0.00363439	56.0704	0.00749006		HTS supplies	0.0720405
Sub-total	1039.75	0.104651	865.161	0.184222	958.124	0.127989		Microplanning	0.061333
Recurrent costs								Initial Training	0.0591662
Personnel (Service delivery, supervision, admin)	5406.92	0.54421	1631.78	0.347462	3641.95	0.486504		Refresher training	0.0569191
HTS supplies	573.446	0.0577177	500.394	0.106551	539.293	0.0720405		Communication	0.0142935
Equipment	28.2123	0.00283958	28.6214	0.00609447	28.4036	0.00379424		Vehicles	0.0152717
Vehicles	214.702	0.0216099	0	0	114.323	0.0152717		Sensitization	0.00749006
Transport	1259.88	0.126807	694.746	0.147935	995.663	0.133004		Equipment	0.00379424
Communication	165.457	0.0166534	40.4239	0.00860762	107.001	0.0142935
Overhead	758.263	0.0763196	580.41	0.123589	675.112	0.0901837
Refresher training	488.732	0.0491912	354.755	0.0755393	426.095	0.0569191
Sub-total	8895.61	0.895349	3831.13	0.815778	6527.84	0.872011
Summary	9935.36	1	4696.3	1	7485.97	1
Total incremental costs: Disaggregated (International NGO, I-NGO)
	Kisumu	%	Homa Bay	%	Overall	%
Start-up costs
Microplanning	2265.44	0.0474306	1944.56	0.0900637	4210	0.0607028
Initial Training	2185.41	0.0457549	1875.86	0.0868819	4061.27	0.0585583
Sensitization	423.388	0.0088643	76.8875	0.0035611	500.276	0.00721334
Sub-total	4874.23	0.10205	3897.31	0.180507	8771.54	0.126475
Recurrent costs
Personnel (Service delivery)
Partner elicitation (female index)	3605.02	0.0754768	1215.48	0.0562958	4820.5	0.0695055
Phone tracing	529.773	0.0110916	259.834	0.0120344	789.608	0.0113851
Physical tracing (including HTS): HIV -	5076.6	0.106287	1375.06	0.063687	6451.67	0.0930248
Physical tracing (including HTS): HIV +	3908.94	0.0818399	1042	0.0482612	4950.95	0.0713864
Health facility administration	1504.44	0.0314978	873.997	0.0404798	2378.43	0.034294
HTS supplies
HTS supplies: HIV -ve	861.901	0.0180453	803.004	0.0371917	1664.91	0.0240058
HTS supplies: HIV +ve	1672.02	0.0350065	1346.66	0.0623714	3018.68	0.0435256
General non-medical supplies	71.6832	0.0015008	47.5248	0.00220114	119.208	0.00171883
Equipment	209.627	0.00438888	154.338	0.00714826	363.965	0.00524791
Vehicles	605.765	0.0126827	0	0	605.765	0.00873437
Transport	5625.74	0.117784	3061.39	0.14179	8687.13	0.125257
Communication	638.32	0.0133642	216.661	0.0100348	854.98	0.0123277
Overhead	3664.83	0.0767289	2569.87	0.119025	6234.69	0.0898964
Personnel (Supervision)	12623.2	0.264288	3129.75	0.144956	15753	0.227138
Refresher training	2291.13	0.0479684	1598.07	0.0740159	3889.2	0.0560774
Sub-total	42889	0.89795	17693.6	0.819493	60582.7	0.873525
Summary	47763.3	1	21590.9	1	69354.2	1
Total incremental costs: Sub-categories combined (I-NGO)
	Kisumu	%	Homa Bay	%	Overall	%			%
Start-up costs								Personnel	0.506734
Microplanning	2265.44	0.0474306	1944.56	0.0900637	4210	0.0607028		Transport	0.125257
Initial Training	2185.41	0.0457549	1875.86	0.0868819	4061.27	0.0585583		Overhead	0.0898964
Sensitization	423.388	0.0088643	76.8875	0.0035611	500.276	0.00721334		HTS supplies	0.0692502
Sub-total	4874.23	0.10205	3897.31	0.180507	8771.54	0.126475		Microplanning	0.0607028
								Initial Training	0.0585583
Recurrent costs								Refresher training	0.0560774
Personnel (Service delivery, supervision, admin)	27248	0.570481	7896.13	0.365715	35144.1	0.506734		Communication	0.0123277
HTS supplies	2605.61	0.0545526	2197.19	0.101764	4802.8	0.0692502		Vehicles	0.00873437
Equipment	209.627	0.00438888	154.338	0.00714826	363.965	0.00524791		Sensitization	0.00721334
Vehicles	605.765	0.0126827	0	0	605.765	0.00873437		Equipment	0.00524791
Transport	5625.74	0.117784	3061.39	0.14179	8687.13	0.125257
Communication	638.32	0.0133642	216.661	0.0100348	854.98	0.0123277
Overhead	3664.83	0.0767289	2569.87	0.119025	6234.69	0.0898964
Refresher training	2291.13	0.0479684	1598.07	0.0740159	3889.2	0.0560774
Sub-total	42889	0.89795	17693.6	0.819493	60582.7	0.873525
Summary	47763.3	1	21590.9	1	69354.2	1
New (aPS) vs shared (aPS as % of HTS) costs
	Kisumu	%	Homa Bay	%	Overall	Overall			Overall
Direct aPS activity costs								Direct aPS activity costs (74%)
Microplanning	2265.44	0.0474306	1944.56	0.0900637	4210	0.0607028		Personnel (Service delivery, supervision, less facility admin)	0.47244
Initial training	2185.41	0.0457549	1875.86	0.0868819	4061.27	0.0585583		Transport	0.125257
Sensitization	423.388	0.0088643	76.8875	0.0035611	500.276	0.00721334		Microplanning	0.0607028
Transport	5625.74	0.117784	3061.39	0.14179	8687.13	0.125257		Initial training	0.0585583
Communication	638.32	0.0133642	216.661	0.0100348	854.98	0.0123277		Communication	0.0123277
Personnel (Service delivery, supervision, less facility admin)	25743.6	0.538983	7022.13	0.325235	32765.7	0.47244		Sensitization	0.00721334
Direct aPS activity costs	36881.9	0.772181	14197.5	0.657567	51079.4	0.7365		Shared costs with HTS (26%)
								Overheads	0.0898964
Shared costs with HTS								HTS supplies	0.0692502
Vehicles	605.765	0.0126827	0	0	605.765	0.00873437		Refresher training	0.0560774
Equipment	209.627	0.00438888	154.338	0.00714826	363.965	0.00524791		Health facility administration	0.034294
Overheads	3664.83	0.0767289	2569.87	0.119025	6234.69	0.0898964		Vehicles	0.00873437
Health facility administration	1504.44	0.0314978	873.997	0.0404798	2378.43	0.034294		Equipment	0.00524791
HTS supplies	2605.61	0.0545526	2197.19	0.101764	4802.8	0.0692502
Refresher training	2291.13	0.0479684	1598.07	0.0740159	3889.2	0.0560774
Shared costs with HTS	10881.4	0.227819	7393.46	0.342433	18274.9	0.2635
Summary	47763.3	1	21590.9	1	69354.2	1
Fixed vs variable costs
	Kisumu	%	Homa Bay	%	Overall	Overall
Fixed costs							Fixed costs	Personnel (aPS supervision)	0.227138
Microplanning	2265.44	0.0474306	1944.56	0.0900637	4210	0.0607028		Overheads	0.0898964
Initial training	2185.41	0.0457549	1875.86	0.0868819	4061.27	0.0585583		Microplanning	0.0607028
Sensitization	423.388	0.0088643	76.8875	0.0035611	500.276	0.00721334		Initial training	0.0585583
Vehicles	605.765	0.0126827	0	0	605.765	0.00873437		Health facility administration	0.034294
Equipment	209.627	0.00438888	154.338	0.00714826	363.965	0.00524791		Sensitization	0.00721334
Overheads	3664.83	0.0767289	2569.87	0.119025	6234.69	0.0898964		Vehicles	0.00873437
Health facility administration	1504.44	0.0314978	873.997	0.0404798	2378.43	0.034294		Equipment	0.00524791
Personnel (aPS supervision)	12623.2	0.264288	3129.75	0.144956	15753	0.227138	Variable costs	Personnel (Service delivery)	0.245302
Fixed costs	23482.1	0.491636	10625.3	0.492116	34107.4	0.491785		Transport	0.125257
								HTS supplies	0.0692502
Variable costs								Refresher training	0.0560774
Personnel (Service delivery only)	13120.3	0.274695	3892.38	0.180278	17012.7	0.245302		Communication	0.0123277
Transport	5625.74	0.117784	3061.39	0.14179	8687.13	0.125257			1
Communication	638.32	0.0133642	216.661	0.0100348	854.98	0.0123277
HTS supplies	2605.61	0.0545526	2197.19	0.101764	4802.8	0.0692502
Refresher training	2291.13	0.0479684	1598.07	0.0740159	3889.2	0.0560774
Variable costs	24281.1	0.508364	10965.7	0.507884	35246.8	0.508215
Summary	47763.3	1	21590.9	1	69354.2	1

## Sheet: Summary (No INGO)
aPS SCALE-UP STUDY Microcosting - Excludes International NGO (INGO) costs
International NGO (I-NGO) costs excluded: MOH-only scenario	i.e., I-NGO overhead and personnel supervision costs excluded
Summary sheets:	Average cost per male sex partner
	Weighted average incremental cost per facility per year: Disaggregated, combined
	Total incremental costs: disaggregated, combined
	New (aPS) vs shared (aPS + HTS) costs
	Fixed vs variable costs
Average cost per male sex partner	Kisumu	%	Homa Bay	%	Overall	%
Unit cost - per male sex partner traced	33.4156		16.5983		25.5531
Unit cost - per male sex partner tested (Enrolled)	39.5117		22.5714		31.5917
Unit cost - per male sex partner testing HIV +ve	97.7942		62.7778		81.4232
Unit cost - per male sex partner on antiretroviral therapy	131.818		94.068		114.169
Weighted average incremental cost per facility per year: Disaggregated
	Kisumu	%	Homa Bay	%	Overall	%
Start-up costs
Microplanning	483.252	0.0685005	431.671	0.116147	459.137	0.0835697
Initial Training	466.18	0.0660806	416.421	0.112044	442.917	0.0806174
Sensitization	90.3151	0.0128021	17.0682	0.00459245	56.0704	0.0102056
Sub-total	1039.75	0.147383	865.161	0.232784	958.124	0.174393
Recurrent costs
Personnel (Service delivery)
Partner elicitation (female index)	726.304	0.102953	241.951	0.0651004	499.857	0.0909814
Phone tracing	112.642	0.0159669	51.0154	0.0137264	83.8302	0.0152583
Physical tracing (including HTS): HIV -	916.283	0.129882	281.634	0.0757778	619.569	0.112771
Physical tracing (including HTS): HIV +	783.705	0.111089	217.619	0.0585535	519.046	0.094474
Health facility administration	175.26	0.024843	144.794	0.0389591	161.017	0.0293074
HTS supplies
HTS supplies: HIV -ve	182.306	0.0258417	177.252	0.0476922	179.943	0.0327523
HTS supplies: HIV +ve	381.04	0.0540121	315.221	0.0848149	350.268	0.063754
General non-medical supplies	10.0995	0.00143159	7.92079	0.0021312	9.08088	0.00165286
Equipment	28.2123	0.00399907	28.6214	0.00770102	28.4036	0.00516987
Vehicles	214.702	0.0304338	0	0	114.323	0.0208085
Transport	1259.88	0.178586	694.746	0.186931	995.663	0.181226
Communication	165.457	0.0234534	40.4239	0.0108766	107.001	0.0194758
Overhead	71.7001	0.0101634	17.5566	0.00472387	46.3867	0.00844307
Personnel (Supervision)	498.653	0.0706837	277.908	0.0747752	395.45	0.0719777
Refresher training	488.732	0.0692774	354.755	0.095452	426.095	0.0775555
Sub-total	6014.97	0.852617	2851.42	0.767216	4535.93	0.825607
Summary	7054.72	1	3716.58	1	5494.06	1
Weighted average incremental cost per facility per year: Sub-categories combined (No I-NGO)
	Kisumu	%	Homa Bay	%	Overall	%
Start-up costs
Microplanning	483.252	0.0685005	431.671	0.116147	459.137	0.0835697
Initial Training	466.18	0.0660806	416.421	0.112044	442.917	0.0806174
Sensitization	90.3151	0.0128021	17.0682	0.00459245	56.0704	0.0102056
Sub-total	1039.75	0.147383	865.161	0.232784	958.124	0.174393
Recurrent costs
Personnel (Service delivery, supervision, admin)	3212.85	0.455418	1214.92	0.326892	2278.77	0.41477
HTS supplies	573.446	0.0812854	500.394	0.134638	539.293	0.0981592
Equipment	28.2123	0.00399907	28.6214	0.00770102	28.4036	0.00516987
Vehicles	214.702	0.0304338	0	0	114.323	0.0208085
Transport	1259.88	0.178586	694.746	0.186931	995.663	0.181226
Communication	165.457	0.0234534	40.4239	0.0108766	107.001	0.0194758
Overhead	71.7001	0.0101634	17.5566	0.00472387	46.3867	0.00844307
Refresher training	488.732	0.0692774	354.755	0.095452	426.095	0.0775555
Sub-total	6014.97	0.852617	2851.42	0.767216	4535.93	0.825607
Summary	7054.72	1	3716.58	1	5494.06	1
Total incremental costs
	Kisumu	%	Homa Bay	%	Overall	%
Start-up costs
Microplanning	2265.44	0.0659792	1944.56	0.112911	4210	0.0816561
Initial Training	2185.41	0.0636483	1875.86	0.108922	4061.27	0.0787714
Sensitization	423.388	0.0123309	76.8875	0.00446449	500.276	0.00970323
Sub-total	4874.23	0.141958	3897.31	0.226298	8771.54	0.170131
Recurrent costs
Personnel (Service delivery)
Partner elicitation (female index)	3605.02	0.104993	1215.48	0.0705771	4820.5	0.0934972
Phone tracing	529.773	0.0154292	259.834	0.0150873	789.608	0.015315
Physical tracing (including HTS): HIV -	5076.6	0.147852	1375.06	0.0798434	6451.67	0.125135
Physical tracing (including HTS): HIV +	3908.94	0.113845	1042	0.0605043	4950.95	0.0960274
Health facility administration	1504.44	0.0438156	873.997	0.0507488	2378.43	0.0461315
HTS supplies
HTS supplies: HIV -ve	861.901	0.0251022	803.004	0.0466266	1664.91	0.0322921
HTS supplies: HIV +ve	1672.02	0.0486964	1346.66	0.078194	3018.68	0.0585496
General non-medical supplies	71.6832	0.00208772	47.5248	0.00275954	119.208	0.00231213
Equipment	209.627	0.00610524	154.338	0.00896165	363.965	0.00705938
Vehicles	605.765	0.0176425	0	0	605.765	0.0117493
Transport	5625.74	0.163845	3061.39	0.17776	8687.13	0.168493
Communication	638.32	0.0185906	216.661	0.0125805	854.98	0.016583
Overhead	522.82	0.0152267	78.7752	0.0045741	601.596	0.0116684
Personnel (Supervision)	2337.64	0.068082	1251.9	0.0726918	3589.54	0.0696218
Refresher training	2291.13	0.0667274	1598.07	0.0927925	3889.2	0.075434
Sub-total	29461.4	0.858042	13324.7	0.773702	42786.1	0.829869
Summary	34335.7	1	17222	1	51557.7	1
Incremental costs: Sub-categories combined
	Kisumu	%	Homa Bay	%	Overall	%			%
Start-up costs								Personnel	0.445728
Microplanning	2265.44	0.0659792	1944.56	0.112911	4210	0.0816561		Transport	0.168493
Initial Training	2185.41	0.0636483	1875.86	0.108922	4061.27	0.0787714		HTS supplies	0.0931539
Sensitization	423.388	0.0123309	76.8875	0.00446449	500.276	0.00970323		Microplanning	0.0816561
Sub-total	4874.23	0.141958	3897.31	0.226298	8771.54	0.170131		Initial Training	0.0787714
								Refresher training	0.075434
Recurrent costs								Communication	0.016583
Personnel (Service delivery, supervision, admin)	16962.4	0.494017	6018.28	0.349453	22980.7	0.445728		Vehicles	0.0117493
HTS supplies	2605.61	0.0758864	2197.19	0.12758	4802.8	0.0931539		Overhead	0.0116684
Equipment	209.627	0.00610524	154.338	0.00896165	363.965	0.00705938		Sensitization	0.00970323
Vehicles	605.765	0.0176425	0	0	605.765	0.0117493		Equipment	0.00705938
Transport	5625.74	0.163845	3061.39	0.17776	8687.13	0.168493
Communication	638.32	0.0185906	216.661	0.0125805	854.98	0.016583
Overhead	522.82	0.0152267	78.7752	0.0045741	601.596	0.0116684
Refresher training	2291.13	0.0667274	1598.07	0.0927925	3889.2	0.075434
Sub-total	29461.4	0.858042	13324.7	0.773702	42786.1	0.829869
Summary	34335.7	1	17222	1	51557.7	1
New (aPS) vs shared (aPS as % of HTS) costs
	Kisumu	%	Homa Bay	%	Overall	Overall			Overall
Direct aPS activity costs								Direct aPS activity costs (75%)
Microplanning	2265.44	0.0659792	1944.56	0.112911	4210	0.0816561		Microplanning	0.0816561
Initial training	2185.41	0.0636483	1875.86	0.108922	4061.27	0.0787714		Initial training	0.0787714
Sensitization	423.388	0.0123309	76.8875	0.00446449	500.276	0.00970323		Sensitization	0.00970323
Transport	5625.74	0.163845	3061.39	0.17776	8687.13	0.168493		Transport	0.168493
Communication	638.32	0.0185906	216.661	0.0125805	854.98	0.016583		Communication	0.016583
Personnel (Service delivery, supervision, less facility admin)	15458	0.450202	5144.28	0.298704	20602.3	0.399596		Personnel (Service delivery, supervision, less facility admin)	0.399596
Direct aPS activity costs	26596.3	0.774596	12319.6	0.715343	38915.9	0.754804		Shared costs with HTS (25%)
								Vehicles	0.0117493
Shared costs with HTS								Equipment	0.00705938
Vehicles	605.765	0.0176425	0	0	605.765	0.0117493		Overheads	0.0116684
Equipment	209.627	0.00610524	154.338	0.00896165	363.965	0.00705938		Health facility administration	0.0461315
Overheads	522.82	0.0152267	78.7752	0.0045741	601.596	0.0116684		HTS supplies	0.0931539
Health facility administration	1504.44	0.0438156	873.997	0.0507488	2378.43	0.0461315		Refresher training	0.075434
HTS supplies	2605.61	0.0758864	2197.19	0.12758	4802.8	0.0931539
Refresher training	2291.13	0.0667274	1598.07	0.0927925	3889.2	0.075434
Shared costs with HTS	7739.39	0.225404	4902.37	0.284657	12641.8	0.245196
Summary	34335.7	1	17222	1	51557.7	1
Fixed vs variable costs
	Kisumu	%	Homa Bay	%	Overall	Overall
Fixed costs							Fixed costs, 32%	Microplanning	0.0816561
Microplanning	2265.44	0.0659792	1944.56	0.112911	4210	0.0816561		Initial training	0.0787714
Initial training	2185.41	0.0636483	1875.86	0.108922	4061.27	0.0787714		Sensitization	0.00970323
Sensitization	423.388	0.0123309	76.8875	0.00446449	500.276	0.00970323		Vehicles	0.0117493
Vehicles	605.765	0.0176425	0	0	605.765	0.0117493		Equipment	0.00705938
Equipment	209.627	0.00610524	154.338	0.00896165	363.965	0.00705938		Overheads	0.0116684
Overheads	522.82	0.0152267	78.7752	0.0045741	601.596	0.0116684		Health facility administration	0.0461315
Health facility administration	1504.44	0.0438156	873.997	0.0507488	2378.43	0.0461315		Personnel (aPS supervision)	0.0696218	0.316361
Personnel (aPS supervision)	2337.64	0.068082	1251.9	0.0726918	3589.54	0.0696218	Variable costs, 68%	Personnel (Service delivery)	0.329975
Fixed costs	10054.5	0.29283	6256.32	0.363275	16310.8	0.316361		Transport	0.168493
								Communication	0.016583
Variable costs								HTS supplies	0.0931539
Personnel (Service delivery only)	13120.3	0.38212	3892.38	0.226012	17012.7	0.329975		Refresher training	0.075434	0.683639
Transport	5625.74	0.163845	3061.39	0.17776	8687.13	0.168493
Communication	638.32	0.0185906	216.661	0.0125805	854.98	0.016583
HTS supplies	2605.61	0.0758864	2197.19	0.12758	4802.8	0.0931539
Refresher training	2291.13	0.0667274	1598.07	0.0927925	3889.2	0.075434
Variable costs	24281.1	0.70717	10965.7	0.636725	35246.8	0.683639
Summary	34335.7	1	17222	1	51557.7	1

## Sheet: Incremental,average-MSP (INGO)
aPS SCALE-UP STUDY Microcosting
International non-governmental organization (I-NGO) costs included: As-implemented
		Kisumu								Homa Bay						Total incremental costs					Average costs							Weighted average costs					Summary weighted average costs			%
		Sub-county hospital KH1	Sub-County hospital KL6	Health center KL5	Health Center KL4	Health Center KL7	Sub-county hospital KH3	Health center KL8	Health Center KH2	Health Center HH2	Sub-county hospital HH3	Dispensary HL6	County hospital HH1	Sub-county hospital HL5	Dispensary HL4	Kisumu	Homa Bay	Overall	Share of costs		Kisumu		Homa Bay		Overall	Share of costs		Kisumu	Homa Bay	Overall	Share of costs		Start-up	Kisumu	Homa Bay	Overall
		Total annual 2019 USD	Total annual 2019 USD	Total annual 2019 USD	Total annual 2019 USD	Total annual 2019 USD	Total annual 2019 USD	Total annual 2019 USD	Total annual 2019 USD	Total annual 2019 USD	Total annual 2019 USD	Total annual 2019 USD	Total annual 2019 USD	Total annual 2019 USD	Total annual 2019 USD																		Microplanning	0.0486396	0.0919174	0.061333
	Start-up																																Initial Training	0.0469213	0.0886702	0.0591662
	Microplanning	545.318	745.21	136.768	234.96	54.3565	299.837	17.5344	231.453	180.604	647.018	135.015	490.962	285.81	205.152	2265.44	1944.56	4210	0.0607028		283.18		324.093		300.714	0.0607028		483.252	431.671	459.137	0.061333		Sensitization	0.00909027	0.00363439	0.00749006
	Initial Training	526.054	718.883	131.936	226.66	52.4362	289.245	16.9149	223.277	174.224	624.16	130.245	473.617	275.713	197.904	2185.41	1875.86	4061.27	0.0585583		273.176		312.644		290.091	0.0585583		466.18	416.421	442.917	0.0591662		Sub-total	0.104651	0.184222	0.127989
	Sensitization	101.915	139.272	25.5606	43.9118	10.1587	56.0367	3.277	43.2564	7.14104	25.5829	5.33844	19.4125	11.3009	8.11166	423.388	76.8875	500.276	0.00721334		52.9235		12.8146		35.734	0.00721334		90.3151	17.0682	56.0704	0.00749006		Recurrent
	Sub-total	1173.29	1603.37	294.265	505.532	116.951	645.119	37.7263	497.987	361.968	1296.76	270.598	983.992	572.824	411.168	4874.23	3897.31	8771.54	0.126475		609.279		649.552		626.539	0.126475		1039.75	865.161	958.124	0.127989		Personnel cost (Service delivery)	0.273185	0.199522	0.25158	More spent on personnel in Kisumu
	Recurrent																																Supplies	0.0577177	0.106551	0.0720405	More spent on supplies in HB
	Personnel cost (Service delivery)																																Equipment	0.00283958	0.00609447	0.00379424
	Partner elicitation (female index)	1135.87	895.783	163.55	475.674	69.5938	440.628	75.9523	347.969	172.62	231.721	61.7479	452.837	201.923	94.6306	3605.02	1215.48	4820.5	0.0695055		450.627		202.58		344.321	0.0695055		726.304	241.951	499.857	0.0667726		Vehicles	0.0216099	0	0.0152717
	Phone tracing	115.464	167.325	11.2528	27.1536	11.7421	119.378	4.07017	73.388	7.83701	59.8972	17.1668	51.687	112.89	10.3561	529.773	259.834	789.608	0.0113851		66.2216		43.3057		56.4005	0.0113851		112.642	51.0154	83.8302	0.0111983		Transport	0.126807	0.147935	0.133004	No difference in transport costs
	Physical tracing (including HTS): HIV -	713.472	1175.61	230.923	420.109	94.9501	903.701	10.5077	1527.33	112.89	349.29	104.722	377.376	209.612	221.173	5076.6	1375.06	6451.67	0.0930248		634.575		229.177		460.833	0.0930248		916.283	281.634	619.569	0.0827641		Communication	0.0166534	0.00860762	0.0142935
	Physical tracing (including HTS): HIV +	606.22	1199.74	168.044	450.313	79.299	758.832	34.9495	611.547	146.443	327.256	70.3732	192.688	87.0868	218.157	3908.94	1042	4950.95	0.0713864		488.618		173.667		353.639	0.0713864		783.705	217.619	519.046	0.0693358		Overhead	0.0763196	0.123589	0.0901837
	Health facility administration	154.77	166.827	116.822	207.067	281.377	99.2928	158.769	319.513	74.6028	25.4983	99.7124	388.85	193.532	91.8007	1504.44	873.997	2378.43	0.034294		188.055		145.666		169.888	0.034294		175.26	144.794	161.017	0.0215091		Shared program costs	0.271025	0.14794	0.234924
	HTS supplies																																Refresher training	0.0491912	0.0755393	0.0569191
	HTS supplies: HIV -ve	193.412	281.483	50.0798	77.7101	22.6598	117.429	1.69896	117.429	60.4412	264.214	69.0756	202.046	124.336	82.8908	861.901	803.004	1664.91	0.0240058		107.738		133.834		118.922	0.0240058		182.306	177.252	179.943	0.0240374		Sub-total	0.895349	0.815778	0.872011
	HTS supplies: HIV +ve	375.076	655.253	76.8227	185.278	36.1519	221.43	13.557	108.456	171.721	564.873	72.3038	225.949	122.013	189.797	1672.02	1346.66	3018.68	0.0435256		209.003		224.443		215.62	0.0435256		381.04	315.221	350.268	0.04679		Total	1	1	1
	General non-medical supplies	9.70297	12.6733	9.70297	7.92079	7.92079	7.92079	7.92079	7.92079	7.92079	7.92079	7.92079	7.92079	7.92079	7.92079	71.6832	47.5248	119.208	0.00171883		8.9604		7.92079		8.51485	0.00171883		10.0995	7.92079	9.08088	0.00121305
	Equipment	15.6742	40.1683	4.16306	9.9387	25.7635	25.696	41.1601	47.0635	16.351	22.6253	15.3115	54.6433	31.694	13.7126	209.627	154.338	363.965	0.00524791		26.2034		25.7229		25.9975	0.00524791		28.2123	28.6214	28.4036	0.00379424
	Vehicles	0	605.765	0	0	0	0	0	0	0	0	0	0	0	0	605.765	0	605.765	0.00873437		75.7207		0		43.2689	0.00873437		214.702	0	114.323	0.0152717
	Transport	819.802	2376.24	138.614	465.347	336.634	839.604	95.0495	554.455	269.307	1140.59	87.1287	538.614	689.109	336.634	5625.74	3061.39	8687.13	0.125257		703.218		510.231		620.509	0.125257		1259.88	694.746	995.663	0.133004
	Communication	109.333	356.436	59.4059	20.7921	1.67678	33.0976	11.8812	45.6969	37.3014	41.1724	18.346	57.75	46.0791	16.0118	638.32	216.661	854.98	0.0123277		79.7899		36.1101		61.07	0.0123277		165.457	40.4239	107.001	0.0142935
	Overhead	912.45	1129.53	354.873	342.405	103.304	456.038	21.3841	344.843	241.19	922.337	189.696	594.338	327.923	294.382	3664.83	2569.87	6234.69	0.0898964		458.103		428.311		445.335	0.0898964		758.263	580.41	675.112	0.0901837
	Personnel (aPS supervision)	3038.57	4152.38	762.085	1309.22	302.88	1670.72	97.7032	1289.68	290.68	1041.37	217.304	790.198	460.008	330.19	12623.2	3129.75	15753	0.227138		1577.91		521.625		1125.21	0.227138		2692.73	694.77	1758.63	0.234924
	Refresher training	551.503	753.661	138.319	237.625	54.9729	303.238	17.7332	234.078	148.423	531.73	110.957	403.481	234.884	168.597	2291.13	1598.07	3889.2	0.0560774		286.391		266.345		277.8	0.0560774		488.732	354.755	426.095	0.0569191
	Sub-total	8751.31	13968.9	2284.66	4236.56	1428.93	5997.01	592.336	5629.37	1757.73	5530.5	1141.77	4338.38	2849.01	2076.25	42889	17693.6	60582.7	0.873525		5361.13		2948.94		4327.33	0.873525		8895.61	3831.13	6527.84	0.872011
	Total	9924.6	15572.2	2578.92	4742.09	1545.88	6642.13	630.063	6127.36	2119.7	6827.26	1412.36	5322.37	3421.83	2487.42	47763.3	21590.9	69354.2	1		5970.41		3598.49		4953.87	1		9935.36	4696.3	7485.97	1
	No of male partners tested per facility in 1 yr	195	308	46	86	21	117	4	92	73	278	56	167	99	90
	Unit cost - per male sex partner traced	42.0534	45.5329	43.7105	42.7215	64.4115	54.4437	78.7578	49.0189	25.2345	21.2687	15.3518	19.2143	20.9928	22.4092						52.5813		20.7452		38.9373			46.5553	20.863	34.5435	Unit cost - per male sex partner traced
	Unit cost - per male sex partner tested (Enrolled)	50.8954	50.5592	56.0635	55.1406	73.6132	56.7703	157.516	66.6017	29.037	24.5585	25.2208	31.8705	34.564	27.638						70.8949		28.8148		52.8606			54.9635	28.2974	42.4965	Unit cost - per male sex partner tested (Enrolled)
	Unit cost - per male sex partner testing HIV +ve	119.574	107.395	151.701	115.661	193.235	135.554	210.021	255.307	55.7815	54.6181	88.2728	106.447	126.735	59.2243						161.056		81.8465		127.109			135.288	78.444	108.712	Unit cost - per male sex partner testing HIV +ve
	Unit cost - per male sex partner on antiretroviral therapy	177.225	145.535	257.892	143.7	257.646	179.517	210.021	306.368	66.2405	74.2093	128.397	152.068	244.417	80.2394						209.738		124.262		173.105			183.021	117.261	152.276	Unit cost - per male sex partner treated

## Sheet: Incremental, average (No INGO)
aPS SCALE-UP STUDY Microcosting - Excludes International NGO (INGO) costs
International NGO (I-NGO) costs excluded: MOH-only scenario	i.e., I-NGO overhead and personnel supervision costs excluded
		Kisumu								Homa Bay						Total incremental costs					Average costs					Weighted average costs
		Sub-county hospital KH1	Sub-County hospital KL6	Health center KL5	Health Center KL4	Health Center KL7	Sub-county hospital KH3	Health center KL8	Health Center KH2	Health Center HH2	Sub-county hospital HH3	Dispensary HL6	County hospital HH1	Sub-county hospital HL5	Dispensary HL4	Kisumu	Homa Bay	Overall	Share of costs		Kisumu	Homa Bay	Overall	Share of costs		Kisumu	Homa Bay	Overall	Share of costs
		Total annual 2019 USD	Total annual 2019 USD	Total annual 2019 USD	Total annual 2019 USD	Total annual 2019 USD	Total annual 2019 USD	Total annual 2019 USD	Total annual 2019 USD	Total annual 2019 USD	Total annual 2019 USD	Total annual 2019 USD	Total annual 2019 USD	Total annual 2019 USD	Total annual 2019 USD
	Start-up
	Microplanning	545.318	745.21	136.768	234.96	54.3565	299.837	231.453	17.5344	180.604	647.018	135.015	490.962	285.81	205.152	2265.44	1944.56	4210	0.0816561		283.18	324.093	300.714	0.0816561		483.252	431.671	459.137	0.0835697
	Initial Training	526.054	718.883	131.936	226.66	52.4362	289.245	223.277	16.9149	174.224	624.16	130.245	473.617	275.713	197.904	2185.41	1875.86	4061.27	0.0787714		273.176	312.644	290.091	0.0787714		466.18	416.421	442.917	0.0806174
	Sensitization	101.915	139.272	25.5606	43.9118	10.1587	56.0367	43.2564	3.277	7.14104	25.5829	5.33844	19.4125	11.3009	8.11166	423.388	76.8875	500.276	0.00970323		52.9235	12.8146	35.734	0.00970323		90.3151	17.0682	56.0704	0.0102056
	Sub-total	1173.29	1603.37	294.265	505.532	116.951	645.119	497.987	37.7263	361.968	1296.76	270.598	983.992	572.824	411.168	4874.23	3897.31	8771.54	0.170131		609.279	649.552	626.539	0.170131		1039.75	865.161	958.124	0.174393
	Recurrent
	Personnel cost (service delivery)
	Partner elicitation (female index)	1135.87	895.783	163.55	475.674	69.5938	440.628	347.969	75.9523	172.62	231.721	61.7479	452.837	201.923	94.6306	3605.02	1215.48	4820.5	0.0934972		450.627	202.58	344.321	0.0934972		726.304	241.951	499.857	0.0909814
	Phone tracing	115.464	167.325	11.2528	27.1536	11.7421	119.378	73.388	4.07017	7.83701	59.8972	17.1668	51.687	112.89	10.3561	529.773	259.834	789.608	0.015315		66.2216	43.3057	56.4005	0.015315		112.642	51.0154	83.8302	0.0152583
	Physical tracing (including HTS): HIV -	713.472	1175.61	230.923	420.109	94.9501	903.701	1527.33	10.5077	112.89	349.29	104.722	377.376	209.612	221.173	5076.6	1375.06	6451.67	0.125135		634.575	229.177	460.833	0.125135		916.283	281.634	619.569	0.112771
	Physical tracing (including HTS): HIV +	606.22	1199.74	168.044	450.313	79.299	758.832	611.547	34.9495	146.443	327.256	70.3732	192.688	87.0868	218.157	3908.94	1042	4950.95	0.0960274		488.618	173.667	353.639	0.0960274		783.705	217.619	519.046	0.094474
	Health facility administration	154.77	166.827	116.822	207.067	281.377	99.2928	319.513	158.769	74.6028	25.4983	99.7124	388.85	193.532	91.8007	1504.44	873.997	2378.43	0.0461315		188.055	145.666	169.888	0.0461315		175.26	144.794	161.017	0.0293074
	HTS supplies
	HIV -	193.412	281.483	50.0798	77.7101	22.6598	117.429	117.429	1.69896	60.4412	264.214	69.0756	202.046	124.336	82.8908	861.901	803.004	1664.91	0.0322921		107.738	133.834	118.922	0.0322921		182.306	177.252	179.943	0.0327523
	HIV +	375.076	655.253	76.8227	185.278	36.1519	221.43	108.456	13.557	171.721	564.873	72.3038	225.949	122.013	189.797	1672.02	1346.66	3018.68	0.0585496		209.003	224.443	215.62	0.0585496		381.04	315.221	350.268	0.063754
	General non-medical supplies	9.70297	12.6733	9.70297	7.92079	7.92079	7.92079	7.92079	7.92079	7.92079	7.92079	7.92079	7.92079	7.92079	7.92079	71.6832	47.5248	119.208	0.00231213		8.9604	7.92079	8.51485	0.00231213		10.0995	7.92079	9.08088	0.00165286
	Equipment	15.6742	40.1683	4.16306	9.9387	25.7635	25.696	47.0635	41.1601	16.351	22.6253	15.3115	54.6433	31.694	13.7126	209.627	154.338	363.965	0.00705938		26.2034	25.7229	25.9975	0.00705938		28.2123	28.6214	28.4036	0.00516987
	Vehicles	0	605.765	0	0	0	0	0	0	0	0	0	0	0	0	605.765	0	605.765	0.0117493		75.7207	0	43.2689	0.0117493		214.702	0	114.323	0.0208085
	Transport	819.802	2376.24	138.614	465.347	336.634	839.604	554.455	95.0495	269.307	1140.59	87.1287	538.614	689.109	336.634	5625.74	3061.39	8687.13	0.168493		703.218	510.231	620.509	0.168493		1259.88	694.746	995.663	0.181226
	Communication	109.333	356.436	59.4059	20.7921	1.67678	33.0976	45.6969	11.8812	37.3014	41.1724	18.346	57.75	46.0791	16.0118	638.32	216.661	854.98	0.016583		79.7899	36.1101	61.07	0.016583		165.457	40.4239	107.001	0.0194758
	Overhead	207.397	15.9065	188.552	31.459	27.3754	33.0059	12.2025	6.92146	2.85464	14.7041	6.86398	49.1061	4.70185	0.544605	522.82	78.7752	601.596	0.0116684		65.3525	13.1292	42.9711	0.0116684		71.7001	17.5566	46.3867	0.00844307
	Personnel (aPS supervision)	562.698	768.96	141.127	242.449	56.0889	309.393	238.83	18.0932	116.272	416.547	86.9218	316.079	184.003	132.076	2337.64	1251.9	3589.54	0.0696218		292.205	208.65	256.396	0.0696218		498.653	277.908	395.45	0.0719777
	Refresher training	551.503	753.661	138.319	237.625	54.9729	303.238	234.078	17.7332	148.423	531.73	110.957	403.481	234.884	168.597	2291.13	1598.07	3889.2	0.075434		286.391	266.345	277.8	0.075434		488.732	354.755	426.095	0.0775555
	Sub-total	5570.39	9471.83	1497.38	2858.84	1106.21	4212.65	4245.88	498.264	1344.99	3998.04	828.552	3319.03	2249.78	1584.3	29461.4	13324.7	42786.1	0.829869		3682.68	2220.78	3056.15	0.829869		6014.97	2851.42	4535.93	0.825607
	Summary	6743.68	11075.2	1791.64	3364.37	1223.16	4857.77	4743.87	535.99	1706.95	5294.8	1099.15	4303.02	2822.61	1995.47	34335.7	17222	51557.7	1		4291.96	2870.33	3682.69	1		7054.72	3716.58	5494.06	1
	No of male partners tested per facility in 1 yr	195	308	46	86	21	117	92	4	73	278	56	167	99	90
	Unit cost - per male partner traced	28.5749	32.3836	30.3668	30.3096	50.9649	39.8178	37.9509	66.9988	20.3209	16.4947	11.9473	15.5344	17.3166	17.9772						39.6709	16.5985	29.7827			33.4156	16.5983	25.5531	Unit cost - per male sex partner traced
	Unit cost - per male sex partner tested (Enrolled)	34.583	35.9584	38.9488	39.1206	58.2456	41.5194	51.5638	133.998	23.3829	19.0461	19.6277	25.7666	28.5112	22.1719						54.2421	23.0844	40.8888			39.5117	22.5714	31.5917	Unit cost - per male sex partner tested (Enrolled)
	Unit cost - per male partner testing HIV +ve	81.2491	76.3806	105.391	82.0578	152.895	99.1381	197.661	178.663	44.9199	42.3584	68.6968	86.0604	104.541	47.5112						121.679	65.6813	97.6802			97.7942	62.7778	81.4232	Unit cost - per male sex partner testing HIV +ve
	Unit cost - per male partner on antiretroviral therapy	120.423	103.506	179.164	101.951	203.86	131.291	237.193	178.663	53.3423	57.5522	99.9227	122.943	201.615	64.37						157.006	99.9576	132.557			131.818	94.068	114.169	Unit cost - per male sex partner treated

## Sheet: Facility incremental costs
aPS SCALE-UP STUDY Microcosting
International non-governmental organization (I-NGO) costs included: As-implemented
		Sub-county hospital KL6	Sub-county hospital KH1	Sub-county hospital HH3	Sub-county hospital KH3	Health Center KH2	County hospital HH1	Health Center KL4	Sub-county hospital HL5	Dispensary HL4	Health center KL5	Health Center HH2	Health center KL7	Dispensary HL6	Health center KL8						Average cost per male sex partner tested	No of male partners tested
		Total annual 2019 USD	Total annual 2019 USD	Total annual 2019 USD	Total annual 2019 USD	Total annual 2019 USD	Total annual 2019 USD	Total annual 2019 USD	Total annual 2019 USD	Total annual 2019 USD	Total annual 2019 USD	Total annual 2019 USD	Total annual 2019 USD	Total annual 2019 USD	Total annual 2019 USD
	Start-up																			Health center KL8	157.516	4
	Microplanning	745.21	545.318	647.018	299.837	231.453	490.962	234.96	285.81	205.152	136.768	180.604	54.3565	135.015	17.5344					Health center KL7	73.6132	21
	Initial Training	718.883	526.054	624.16	289.245	223.277	473.617	226.66	275.713	197.904	131.936	174.224	52.4362	130.245	16.9149					Health center KH2	66.6017	92
	Sensitization	139.272	101.915	25.5829	56.0367	43.2564	19.4125	43.9118	11.3009	8.11166	25.5606	7.14104	10.1587	5.33844	3.277					Sub-county hospital KH3	56.7703	117
	Sub-total	1603.37	1173.29	1296.76	645.119	497.987	983.992	505.532	572.824	411.168	294.265	361.968	116.951	270.598	37.7263					Health center KL5	56.0635	46
	Recurrent																			Health center KL4	55.1406	86
	Personnel cost (service delivery)																			Sub-county hospital KH1	50.8954	195
	Partner elicitation (female index)	895.783	1135.87	231.721	440.628	347.969	452.837	475.674	201.923	94.6306	163.55	172.62	69.5938	61.7479	75.9523					Sub-county hospital KL6	50.5592	308
	Phone tracing	167.325	115.464	59.8972	119.378	73.388	51.687	27.1536	112.89	10.3561	11.2528	7.83701	11.7421	17.1668	4.07017					Sub-county hospital HL5	34.564	99
	Physical tracing (including HTS): HIV -	1175.61	713.472	349.29	903.701	1527.33	377.376	420.109	209.612	221.173	230.923	112.89	94.9501	104.722	10.5077					County hospital HH1	31.8705	167
	Physical tracing (including HTS): HIV +	1199.74	606.22	327.256	758.832	611.547	192.688	450.313	87.0868	218.157	168.044	146.443	79.299	70.3732	34.9495					Health center HH2	29.037	73
	Health facility administration	166.827	154.77	25.4983	99.2928	319.513	388.85	207.067	193.532	91.8007	116.822	74.6028	281.377	99.7124	158.769					Dispensary HL4	27.638	90
	HTS supplies																			Dispensary HL6	25.2208	56
	HIV -	281.483	193.412	264.214	117.429	117.429	202.046	77.7101	124.336	82.8908	50.0798	60.4412	22.6598	69.0756	1.69896					Sub-county hospital HH3	24.5585	278
	HIV +	655.253	375.076	564.873	221.43	108.456	225.949	185.278	122.013	189.797	76.8227	171.721	36.1519	72.3038	13.557
	General non-medical supplies	12.6733	9.70297	7.92079	7.92079	7.92079	7.92079	7.92079	7.92079	7.92079	9.70297	7.92079	7.92079	7.92079	7.92079
	Equipment	40.1683	15.6742	22.6253	25.696	47.0635	54.6433	9.9387	31.694	13.7126	4.16306	16.351	25.7635	15.3115	41.1601
	Vehicles	605.765	0	0	0	0	0	0	0	0	0	0	0	0	0
	Transport	2376.24	819.802	1140.59	839.604	554.455	538.614	465.347	689.109	336.634	138.614	269.307	336.634	87.1287	95.0495
	Communication	356.436	109.333	41.1724	33.0976	45.6969	57.75	20.7921	46.0791	16.0118	59.4059	37.3014	1.67678	18.346	11.8812
	Overhead	1129.53	912.45	922.337	456.038	344.843	594.338	342.405	327.923	294.382	354.873	241.19	103.304	189.696	21.3841
	Personnel (aPS supervision)	4152.38	3038.57	1041.37	1670.72	1289.68	790.198	1309.22	460.008	330.19	762.085	290.68	302.88	217.304	97.7032
	Refresher training	753.661	551.503	531.73	303.238	234.078	403.481	237.625	234.884	168.597	138.319	148.423	54.9729	110.957	17.7332
	Sub-total	13968.9	8751.31	5530.5	5997.01	5629.37	4338.38	4236.56	2849.01	2076.25	2284.66	1757.73	1428.93	1141.77	592.336
	Incremental cost	15572.2	9924.6	6827.26	6642.13	6127.36	5322.37	4742.09	3421.83	2487.42	2578.92	2119.7	1545.88	1412.36	630.063
	Average unit cost	50.5592	50.8954	24.5585	56.7703	66.6017	31.8705	55.1406	34.564	27.638	56.0635	29.037	73.6132	25.2208	157.516
	No of male sex partners tested	308	195	278	117	92	167	86	99	90	46	73	21	56	4

## Sheet: Program vol - Female index
OUTPUTS: FEMALE INDEX CLIENTS IN KISUMU AND HOMABAY COUNTIES
	14 FACILITIES only
Data collection dates	April 1, 2019 - March 31, 2020
	Facility coded	Number Tested	Number Negative	Number Positive	Yield	Offered aPS	Not offered aPS	Agreed for aPS	Refused aPS	Eligible and aPS done	Enrolled	Enrolled / Positive	Male Partners Elicited	Male Partners / Index
	Kisumu County
	Sub-county hospital KH1	1753	1635	116	0.066	87	29	85	2	83	83	0.72	236	2.84337
	Sub-County hospital KL6	789	672	117	0.148	117	0	117	0	117	117	1	342	2.92308
	Health center KL5	562	530	32	0.057	31	1	30	1	29	29	0.91	59	2.03448
	Health Center KL4	524	476	48	0.092	46	2	46	0	46	46	0.96	111	2.41304
	Health Center KL7	168	158	10	0.06	10	0	10	0	9	9	0.9	24	2.66667
	Sub-county hospital KH3	668	614	54	0.081	52	2	51	1	50	50	0.93	122	2.44
	Health center KL8	79	73	6	0.076	6	0	6	0	6	6	1	8	1.33333
	Health Center KH2	697	657	40	0.057	40	0	39	1	39	39	0.98	125	3.20513
	Sub-total	5240	4815	423	0.0807252	389	34	384	5	379	379	0.895981	1027	2.70976
	Homa Bay County
	Health Center HH2	498	468	30	0.06	30	0	30	0	30	30	1	84	2.8
	Sub-county hospital HH3	782	690	91	0.117	86	5	86	0	85	85	0.93	321	3.77647
	Dispensary HL6	337	316	21	0.062	21	0	21	0	21	21	1	92	4.38095
	County hospital HH1	1006	891	113	0.113	113	0	110	3	107	107	0.95	277	2.58879
	Sub-county hospital HL5	605	541	64	0.106	62	2	61	1	61	61	0.95	163	2.67213
	Dispensary HL4	461	434	27	0.059	27	0	27	0	27	27	1	111	4.11111
	Sub-total	3689	3340	346	0.0937924	339	7	335	4	331	331	0.956647	1048	3.16616
	Total	8929	8155	769	0.0861239	728	41	719	9	710	710	0.923277	2075	2.92254

## Sheet: Program vol - Male sex partners
OUTPUTS: MALE SEX PARTNERS IN KISUMU AND HOMABAY COUNTIES
	14 FACILITIES ONLY
Data collection dates	April 1, 2019 - March 31, 2020
	Summary table	Kisumu	%	Homa Bay	%	Overall
	Male sex partners traced	1027	0.49494	1048	0.50506	2075
	Male sex partners tested	869	0.532475	763	0.467525	1632
	Male sex partners testing HIV-positive	370	0.553892	298	0.446108	668
	Male sex partners on antiretroviral therapy	272	0.558522	215	0.441478	487
	Facilities coded	Elicited n	Enrolled n	% Enrolled	Total HIV-positive	% HIV+ (/enrolled)	Newly diagnosed HIV-positive	New HIV+ (/enrolled)	Known positive	Enrolled in HIV care	Taking ART	Female Partners elicited	Elicitation ratio
	Kisumu County
	Sub-county hospital KH1	236	195	0.83	83	0.43	27	0.14	56	0	56	116	1.4
	Sub-County hospital KL6	342	308	0.9	145	0.47	38	0.12	107	0	107	224	1.5
	Health center KL5	59	46	0.78	17	0.37	6	0.13	11	0	10	19	1.1
	Health Center KL4	111	86	0.77	41	0.48	8	0.09	33	0	33	81	2
	Health Center KL7	24	21	0.88	8	0.38	2	0.1	6	0	6	14	1.8
	Sub-county hospital KH3	122	117	0.96	49	0.42	12	0.1	37	0	37	68	1.4
	Health center KL8	8	4	0.5	3	0.75	0	0	3	0	3	3	1
	Health Center KH2	125	92	0.74	24	0.26	4	0.04	20	0	20	8	0.3
	Sub-total	1027	869	0.846154	370	0.425777	97	0.111623	273	0	272	533	1.44054
	Homa Bay County
	Health Center HH2	84	73	0.87	38	0.52	6	0.08	32	0	32	43	1.1
	Sub-county hospital HH3	321	278	0.87	125	0.45	33	0.12	92	0	92	291	2.3
	Dispensary HL6	92	56	0.61	16	0.29	5	0.09	11	0	11	55	3.4
	County hospital HH1	277	167	0.6	50	0.3	14	0.08	36	1	35	97	1.9
	Sub-county hospital HL5	163	99	0.61	27	0.27	13	0.13	14	0	14	73	2.7
	Dispensary HL4	111	90	0.81	42	0.47	11	0.12	31	0	31	100	2.4
	Sub-total	1048	763	0.728053	298	0.390564	82	0.107471	216	1	215	659	2.21141
	Total	2075	1632	0.786506	668	0.409314	179	0.109681	489	1	487	1192	1.78443
